# Supplementary material for: Dataset of ecosystem services in Beijing and its surrounding areas
Source: Data Brief. 2020 Jan 17;29:105151. doi: 10.1016/j.dib.2020.105151 (PMC7186887; doi:10.1016/j.dib.2020.105151)
Supplement: Multimedia component 2 [file mmc2.zip]

Archive with 41 entries (41 files):
- ES2/CS.tfw
- ES2/CS.tif
- ES2/CS.tif.aux.xml
- ES2/CS.tif.xml
- ES2/EN.tfw
- ES2/EN.tif
- ES2/EN.tif.aux.xml
- ES2/EN.tif.xml
- ES2/ES_Beijing_and_Surrounding.mxd
- ES2/GP.tfw
- ES2/GP.tif
- ES2/GP.tif.aux.xml
- ES2/GP.tif.xml
- ES2/HC.tfw
- ES2/HC.tif
- ES2/HC.tif.aux.xml
- ES2/HC.tif.xml
- ES2/HQ.tfw
- ES2/HQ.tif
- ES2/HQ.tif.aux.xml
- ES2/HQ.tif.xml
- ES2/NE.tfw
- ES2/NE.tif
- ES2/NE.tif.aux.xml
- ES2/NE.tif.xml
- ES2/NL.tfw
- ES2/NL.tif
- ES2/NL.tif.aux.xml
- ES2/NL.tif.xml
- ES2/PE.tfw
- ES2/PE.tif
- ES2/PE.tif.aux.xml
- ES2/PE.tif.xml
- ES2/SEC.tfw
- ES2/SEC.tif
- ES2/SEC.tif.aux.xml
- ES2/SEC.tif.xml
- ES2/WY.tfw
- ES2/WY.tif
- ES2/WY.tif.aux.xml
- ES2/WY.tif.xml
