# Supplementary material for: Dataset of ecosystem services in Beijing and its surrounding areas
Source: Data Brief. 2020 Jan 17;29:105151. doi: 10.1016/j.dib.2020.105151 (PMC7186887; doi:10.1016/j.dib.2020.105151)
Supplement: Multimedia component 2 [file mmc2.zip › ES2/CS.tfw]

1000.0000000000
0.0000000000
0.0000000000
-1000.0000000000
691217.3306473413
5179907.8344091298
