# Supplementary material for: Dataset of ecosystem services in Beijing and its surrounding areas
Source: Data Brief. 2020 Jan 17;29:105151. doi: 10.1016/j.dib.2020.105151 (PMC7186887; doi:10.1016/j.dib.2020.105151)
Supplement: Multimedia component 2 [file mmc2.zip › ES2/EN.tif.aux.xml]

<PAMDataset>
  <PAMRasterBand band="1">
    <Histograms>
      <HistItem>
        <HistMin>0.053292792290449</HistMin>
        <HistMax>73.044815063477</HistMax>
        <BucketCount>256</BucketCount>
        <IncludeOutOfRange>1</IncludeOutOfRange>
        <Approximate>0</Approximate>
        <HistCounts>31|154|961|1875|2684|7424|6903|8135|8573|8687|8728|5980|7606|6623|7513|7379|8790|8948|8067|4746|3741|2514|1763|1359|1056|880|886|774|698|647|208|148|119|125|90|87|76|71|69|54|57|44|41|48|42|39|42|37|34|41|32|30|27|31|30|21|24|22|23|24|24|24|24|18|12|14|18|18|12|12|12|6|8|12|4|7|8|10|4|5|5|5|4|4|2|4|8|6|5|2|0|2|2|3|1|4|3|2|3|1|1|3|2|0|0|1|2|1|1|2|2|2|0|1|0|1|0|0|1|0|0|0|2|0|0|1|0|0|2|0|1|1|1|0|1|0|2|1|0|0|0|0|0|0|0|0|0|0|1|1|0|0|0|1|0|0|0|0|0|0|0|0|0|0|0|1|0|0|1|0|0|0|0|1|0|0|0|0|0|0|0|0|0|0|0|0|0|0|0|0|0|0|0|1|0|0|0|0|0|0|0|0|1|0|0|0|0|0|0|0|0|0|0|0|0|0|0|0|0|0|0|0|0|0|0|0|0|0|0|0|0|0|0|0|0|0|0|0|0|0|0|0|0|0|0|0|0|0|0|0|0|0|0|0|1|0</HistCounts>
      </HistItem>
    </Histograms>
    <Metadata>
      <MDI key="STATISTICS_MINIMUM">0.053292792290449</MDI>
      <MDI key="STATISTICS_MAXIMUM">73.044815063477</MDI>
      <MDI key="STATISTICS_MEAN">3.9770759116103</MDI>
      <MDI key="STATISTICS_STDDEV">2.0881861175768</MDI>
      <MDI key="STATISTICS_SKIPFACTORX">1</MDI>
      <MDI key="STATISTICS_SKIPFACTORY">1</MDI>
      <MDI key="STATISTICS_COVARIANCES">4.36052126164026</MDI>
    </Metadata>
  </PAMRasterBand>
</PAMDataset>
