# Supplementary material for: Dataset of ecosystem services in Beijing and its surrounding areas
Source: Data Brief. 2020 Jan 17;29:105151. doi: 10.1016/j.dib.2020.105151 (PMC7186887; doi:10.1016/j.dib.2020.105151)
Supplement: Multimedia component 2 [file mmc2.zip › ES2/GP.tif.aux.xml]

<PAMDataset>
  <PAMRasterBand band="1">
    <Histograms>
      <HistItem>
        <HistMin>0</HistMin>
        <HistMax>898.74041748047</HistMax>
        <BucketCount>256</BucketCount>
        <IncludeOutOfRange>1</IncludeOutOfRange>
        <Approximate>0</Approximate>
        <HistCounts>3070|1503|2142|6447|6228|10485|6476|10177|6037|3707|3153|2356|2649|3381|3483|4925|3607|2931|2192|2204|1983|1730|1485|892|803|828|1040|1094|1074|977|706|555|443|419|380|352|360|357|346|349|372|403|413|409|513|505|478|528|533|526|528|499|498|539|564|508|464|531|478|516|431|481|408|428|378|345|348|294|242|283|265|230|251|229|242|253|217|242|237|279|285|319|275|302|364|233|280|238|266|246|291|249|283|230|202|209|220|187|235|222|215|172|170|221|226|198|243|193|191|168|166|174|173|171|191|207|188|146|186|159|144|122|114|119|129|140|104|107|93|136|80|117|81|98|128|72|101|77|103|96|101|91|72|64|71|105|67|58|47|55|62|69|52|79|55|42|89|51|58|76|65|55|68|54|63|53|65|81|62|54|62|83|79|107|57|61|81|70|76|102|87|64|83|89|81|140|108|104|106|92|129|209|78|103|23|33|20|23|70|21|18|12|15|13|21|16|22|14|18|23|25|20|15|21|19|28|20|31|31|26|13|26|26|34|37|40|37|47|53|26|36|112|43|15|38|8|7|5|0|17|5|5|6|8|3|3|0|8|5|4|0|6|11|6|107|0</HistCounts>
      </HistItem>
    </Histograms>
    <Metadata>
      <MDI key="STATISTICS_MINIMUM">0</MDI>
      <MDI key="STATISTICS_MAXIMUM">898.74041748047</MDI>
      <MDI key="STATISTICS_MEAN">111.75823556217</MDI>
      <MDI key="STATISTICS_STDDEV">152.38679702706</MDI>
      <MDI key="STATISTICS_SKIPFACTORX">1</MDI>
      <MDI key="STATISTICS_SKIPFACTORY">1</MDI>
      <MDI key="STATISTICS_COVARIANCES">23221.7359081678</MDI>
    </Metadata>
  </PAMRasterBand>
</PAMDataset>
