# Supplementary material for: Dataset of ecosystem services in Beijing and its surrounding areas
Source: Data Brief. 2020 Jan 17;29:105151. doi: 10.1016/j.dib.2020.105151 (PMC7186887; doi:10.1016/j.dib.2020.105151)
Supplement: Multimedia component 2 [file mmc2.zip › ES2/HC.tif.aux.xml]

<PAMDataset>
  <PAMRasterBand band="1">
    <Histograms>
      <HistItem>
        <HistMin>0.10021103918552</HistMin>
        <HistMax>39.620727539063</HistMax>
        <BucketCount>256</BucketCount>
        <IncludeOutOfRange>1</IncludeOutOfRange>
        <Approximate>0</Approximate>
        <HistCounts>46|115|205|426|599|545|499|526|574|525|658|1011|1308|1465|1551|1398|1640|1694|1634|1869|2299|3329|3196|4719|5143|4272|4400|4190|4098|3822|3683|2791|2583|3249|7897|7676|3892|3468|4027|5178|4567|5588|3375|3973|1930|1823|1646|1431|1343|1252|1208|1056|916|859|791|346|165|149|132|118|98|122|106|94|56|54|46|48|47|46|36|31|28|29|30|21|36|18|30|23|35|22|20|15|18|14|8|8|12|11|10|4|6|4|7|3|3|2|4|2|5|3|1|2|2|4|2|3|3|0|1|4|2|1|2|1|4|2|2|1|0|0|0|2|2|1|2|1|2|2|0|0|1|2|0|1|2|0|1|0|1|1|1|1|1|0|1|0|1|0|2|1|0|0|0|0|0|1|2|0|0|0|1|0|2|1|0|2|0|0|0|0|1|1|0|0|0|2|0|1|0|0|0|0|1|0|1|0|1|1|1|1|0|0|0|0|1|1|0|0|0|1|0|0|1|0|0|0|0|0|0|0|0|0|0|0|0|0|0|0|0|0|0|0|0|0|0|0|0|0|0|0|0|0|0|0|0|0|0|0|0|0|0|0|0|0|0|0|1|0|0|0|0|0|1|0</HistCounts>
      </HistItem>
    </Histograms>
    <Metadata>
      <MDI key="STATISTICS_MINIMUM">0.10021103918552</MDI>
      <MDI key="STATISTICS_MAXIMUM">39.620727539063</MDI>
      <MDI key="STATISTICS_MEAN">5.0967231262666</MDI>
      <MDI key="STATISTICS_STDDEV">1.8269149822663</MDI>
      <MDI key="STATISTICS_SKIPFACTORX">1</MDI>
      <MDI key="STATISTICS_SKIPFACTORY">1</MDI>
      <MDI key="STATISTICS_COVARIANCES">3.33761835242921</MDI>
    </Metadata>
  </PAMRasterBand>
</PAMDataset>
