# Supplementary material for: Dataset of ecosystem services in Beijing and its surrounding areas
Source: Data Brief. 2020 Jan 17;29:105151. doi: 10.1016/j.dib.2020.105151 (PMC7186887; doi:10.1016/j.dib.2020.105151)
Supplement: Multimedia component 2 [file mmc2.zip › ES2/HQ.tif.aux.xml]

<PAMDataset>
  <PAMRasterBand band="1">
    <Histograms>
      <HistItem>
        <HistMin>0</HistMin>
        <HistMax>1</HistMax>
        <BucketCount>256</BucketCount>
        <IncludeOutOfRange>1</IncludeOutOfRange>
        <Approximate>0</Approximate>
        <HistCounts>16901|0|0|0|0|0|0|0|0|0|0|0|0|0|0|4|2|5|2|6|11|7|16|13|15|8|4|8|13|16|20|14|15|20|16|28|32|20|24|18|26|16|26|16|21|28|22|19|28|19|26|23|21|30|31|33|24|24|33|37|30|39|43|44|56|56|66|64|76|65|78|72|63|98|88|99|99|138|145|149|164|188|224|229|284|281|333|460|453|549|685|908|1168|1705|2214|2335|2861|3040|2947|3510|3222|24393|44|48|51|55|39|59|52|40|44|50|52|79|63|67|64|58|47|67|70|76|92|87|88|79|92|80|91|82|111|110|106|125|129|131|149|169|198|183|175|222|282|294|394|579|778|1001|1103|1571|2029|4474|10994|36|44|36|33|45|42|41|28|35|27|43|34|30|34|37|36|52|36|37|34|42|44|47|39|44|43|42|43|45|59|52|47|52|45|40|43|32|46|45|42|44|59|47|49|56|52|55|50|50|52|59|52|56|76|49|53|74|70|77|76|89|91|94|91|102|103|124|123|117|135|127|155|151|176|165|162|182|185|208|217|212|219|220|221|261|247|347|352|405|448|465|573|638|752|907|1184|1436|1979|2778|3589|4912|9784|51</HistCounts>
      </HistItem>
    </Histograms>
    <Metadata>
      <MDI key="STATISTICS_MINIMUM">0</MDI>
      <MDI key="STATISTICS_MAXIMUM">1</MDI>
      <MDI key="STATISTICS_MEAN">0.53178583737943</MDI>
      <MDI key="STATISTICS_STDDEV">0.31156524827775</MDI>
      <MDI key="STATISTICS_SKIPFACTORX">1</MDI>
      <MDI key="STATISTICS_SKIPFACTORY">1</MDI>
      <MDI key="STATISTICS_COVARIANCES">9.70729039343784E-02</MDI>
    </Metadata>
  </PAMRasterBand>
</PAMDataset>
