# Supplementary material for: Dataset of ecosystem services in Beijing and its surrounding areas
Source: Data Brief. 2020 Jan 17;29:105151. doi: 10.1016/j.dib.2020.105151 (PMC7186887; doi:10.1016/j.dib.2020.105151)
Supplement: Multimedia component 2 [file mmc2.zip › ES2/NE.tif.aux.xml]

<PAMDataset>
  <PAMRasterBand band="1">
    <Histograms>
      <HistItem>
        <HistMin>0</HistMin>
        <HistMax>165.97456359863</HistMax>
        <BucketCount>256</BucketCount>
        <IncludeOutOfRange>1</IncludeOutOfRange>
        <Approximate>0</Approximate>
        <HistCounts>2111|4380|3490|2621|2498|2579|2743|4786|4346|4576|4090|3306|3296|3789|3425|4009|4071|3964|3751|3368|3530|2594|1985|2130|1664|1237|1309|1276|1465|1142|884|914|834|722|665|690|735|567|642|792|1003|965|549|539|553|581|533|445|437|472|465|482|756|513|640|565|475|1295|500|437|489|587|491|683|459|474|460|480|509|358|619|550|456|428|577|1773|512|434|392|388|420|337|298|358|307|346|298|355|387|445|354|420|304|248|222|243|213|345|306|184|222|264|210|294|150|180|199|255|197|181|297|249|227|122|119|201|509|218|231|135|201|197|113|74|270|114|255|103|185|241|92|97|81|79|243|74|62|79|57|79|96|43|64|48|50|61|60|97|52|107|90|110|68|46|34|31|34|28|24|15|26|30|33|29|29|19|21|230|38|19|18|21|33|17|47|189|38|17|9|11|6|38|40|18|13|14|12|11|7|13|8|7|8|4|5|6|7|5|3|3|15|14|8|2|1|1|2|4|1|3|1|1|1|1|2|2|0|1|2|1|0|0|0|0|0|1|0|0|0|0|0|0|0|0|0|0|0|1|0|0|0|0|0|0|0|0|0|1|0|1|0|1|0|0|0|1</HistCounts>
      </HistItem>
    </Histograms>
    <Metadata>
      <MDI key="STATISTICS_MINIMUM">0</MDI>
      <MDI key="STATISTICS_MAXIMUM">165.97456359863</MDI>
      <MDI key="STATISTICS_MEAN">22.058838167703</MDI>
      <MDI key="STATISTICS_STDDEV">23.073257906059</MDI>
      <MDI key="STATISTICS_SKIPFACTORX">1</MDI>
      <MDI key="STATISTICS_SKIPFACTORY">1</MDI>
      <MDI key="STATISTICS_COVARIANCES">532.37523039952</MDI>
    </Metadata>
  </PAMRasterBand>
</PAMDataset>
