# Supplementary material for: Dataset of ecosystem services in Beijing and its surrounding areas
Source: Data Brief. 2020 Jan 17;29:105151. doi: 10.1016/j.dib.2020.105151 (PMC7186887; doi:10.1016/j.dib.2020.105151)
Supplement: Multimedia component 2 [file mmc2.zip › ES2/NL.tif.aux.xml]

<PAMDataset>
  <PAMRasterBand band="1">
    <Histograms>
      <HistItem>
        <HistMin>0.034189280122519</HistMin>
        <HistMax>46.339408874512</HistMax>
        <BucketCount>256</BucketCount>
        <IncludeOutOfRange>1</IncludeOutOfRange>
        <Approximate>0</Approximate>
        <HistCounts>13|54|149|977|1018|1574|1672|1743|1937|1366|1424|1709|1855|1556|1744|1967|2102|2618|3025|6600|9278|6448|6331|6403|6713|6181|5394|4868|4345|3455|3824|3711|3116|2788|2720|2751|2065|1919|1888|1702|1648|1640|1762|2066|2443|2220|1782|958|76|58|47|41|49|41|47|26|18|16|18|14|10|15|11|7|8|8|10|1|13|5|2|7|5|4|5|5|3|4|3|2|4|5|2|2|1|1|4|3|6|1|4|1|0|3|2|4|1|2|1|2|2|2|0|2|0|2|1|1|3|2|2|0|0|3|0|2|2|2|0|2|0|0|0|0|2|0|0|1|1|1|0|1|1|1|0|2|2|0|0|0|0|0|0|0|1|0|0|1|0|0|1|1|0|1|0|1|0|0|0|1|1|0|0|1|0|0|1|0|1|0|0|1|0|0|0|0|1|0|0|1|0|2|0|0|1|0|0|1|1|0|0|0|0|0|1|0|0|1|0|0|0|0|0|0|0|0|1|0|0|0|0|0|0|1|0|0|0|0|0|0|0|0|0|0|1|0|1|1|0|0|0|0|0|0|1|1|0|0|0|0|0|0|0|0|0|0|0|0|0|1|0|0|0|0|1|0</HistCounts>
      </HistItem>
    </Histograms>
    <Metadata>
      <MDI key="STATISTICS_MINIMUM">0.034189280122519</MDI>
      <MDI key="STATISTICS_MAXIMUM">46.339408874512</MDI>
      <MDI key="STATISTICS_MEAN">4.710818153023</MDI>
      <MDI key="STATISTICS_STDDEV">1.9516587535943</MDI>
      <MDI key="STATISTICS_SKIPFACTORX">1</MDI>
      <MDI key="STATISTICS_SKIPFACTORY">1</MDI>
      <MDI key="STATISTICS_COVARIANCES">3.80897189048117</MDI>
    </Metadata>
  </PAMRasterBand>
</PAMDataset>
