# Supplementary material for: Dataset of ecosystem services in Beijing and its surrounding areas
Source: Data Brief. 2020 Jan 17;29:105151. doi: 10.1016/j.dib.2020.105151 (PMC7186887; doi:10.1016/j.dib.2020.105151)
Supplement: Multimedia component 2 [file mmc2.zip › ES2/PE.tif.aux.xml]

<PAMDataset>
  <PAMRasterBand band="1">
    <Histograms>
      <HistItem>
        <HistMin>0</HistMin>
        <HistMax>44.153030395508</HistMax>
        <BucketCount>256</BucketCount>
        <IncludeOutOfRange>1</IncludeOutOfRange>
        <Approximate>0</Approximate>
        <HistCounts>9951|5096|5695|3310|3637|3688|5387|4597|4202|4308|4244|3373|2813|3523|2717|3299|3884|3862|2748|2742|2733|1581|1511|1269|1048|804|733|750|810|702|744|790|892|810|623|723|775|809|773|1461|644|443|510|552|436|460|729|605|533|591|447|676|1757|738|460|338|472|449|386|420|389|373|376|368|370|382|384|328|377|448|443|327|400|423|342|317|424|393|337|392|324|314|354|328|270|284|280|327|247|344|284|361|337|234|268|266|228|241|256|293|426|219|263|201|184|182|134|255|155|257|176|103|109|109|164|447|282|158|100|111|94|107|102|186|67|91|83|75|276|235|76|66|65|82|72|59|49|63|41|62|62|41|39|35|33|33|44|22|18|32|64|283|49|117|66|102|25|32|48|221|54|16|13|20|17|9|24|11|13|7|6|4|7|9|5|8|9|2|8|8|4|8|3|2|4|2|1|7|2|6|5|2|3|1|1|1|0|1|0|1|1|2|3|3|1|0|2|1|0|1|0|1|1|0|0|1|0|0|0|0|0|0|0|0|1|1|0|0|0|0|0|0|0|0|0|0|0|0|0|0|1|0|0|0|0|0|1|0|1|0|0|0|0|0|1|0</HistCounts>
      </HistItem>
    </Histograms>
    <Metadata>
      <MDI key="STATISTICS_MINIMUM">0</MDI>
      <MDI key="STATISTICS_MAXIMUM">44.153030395508</MDI>
      <MDI key="STATISTICS_MEAN">4.9378911278679</MDI>
      <MDI key="STATISTICS_STDDEV">5.7779454105143</MDI>
      <MDI key="STATISTICS_SKIPFACTORX">1</MDI>
      <MDI key="STATISTICS_SKIPFACTORY">1</MDI>
      <MDI key="STATISTICS_COVARIANCES">33.3846531668829</MDI>
    </Metadata>
  </PAMRasterBand>
</PAMDataset>
