# Supplementary material for: Dataset of ecosystem services in Beijing and its surrounding areas
Source: Data Brief. 2020 Jan 17;29:105151. doi: 10.1016/j.dib.2020.105151 (PMC7186887; doi:10.1016/j.dib.2020.105151)
Supplement: Multimedia component 2 [file mmc2.zip › ES2/PE.tif.xml]

<?xml version="1.0" encoding="UTF-8"?>
<metadata xml:lang="zh"><Esri><CreaDate>20191105</CreaDate><CreaTime>21353700</CreaTime><ArcGISFormat>1.0</ArcGISFormat><SyncOnce>TRUE</SyncOnce><DataProperties><lineage><Process ToolSource="d:\program files\arcgis\desktop10.2\ArcToolbox\Toolboxes\Spatial Analyst Tools.tbx\ExtractByMask" Date="20191105" Time="213537">ExtractByMask PE.tif xianbzmian E:\third\datainbrief\ES2\PE.tif</Process></lineage></DataProperties></Esri></metadata>
