# Supplementary material for: Dataset of ecosystem services in Beijing and its surrounding areas
Source: Data Brief. 2020 Jan 17;29:105151. doi: 10.1016/j.dib.2020.105151 (PMC7186887; doi:10.1016/j.dib.2020.105151)
Supplement: Multimedia component 2 [file mmc2.zip › ES2/SEC.tif.aux.xml]

<PAMDataset>
  <PAMRasterBand band="1">
    <Histograms>
      <HistItem>
        <HistMin>0</HistMin>
        <HistMax>1468.5711669922</HistMax>
        <BucketCount>256</BucketCount>
        <IncludeOutOfRange>1</IncludeOutOfRange>
        <Approximate>0</Approximate>
        <HistCounts>4622|6523|6711|6370|7482|6938|6610|6942|7416|8606|7298|5634|4207|3666|3254|2799|2804|2307|2157|2341|1822|1884|1843|1587|1537|1379|1273|1184|1119|1128|961|944|869|805|759|707|628|642|580|564|572|464|528|455|431|377|393|330|335|298|273|218|241|207|187|197|179|194|156|151|140|166|168|132|134|129|107|77|88|90|130|81|86|86|65|66|62|69|57|61|48|49|47|39|43|45|33|33|34|29|22|32|31|24|21|16|25|20|18|27|22|15|20|16|17|13|9|14|15|7|9|11|11|9|2|7|13|6|6|7|6|6|7|2|4|6|6|5|4|5|4|2|3|4|0|1|3|1|1|3|2|2|1|1|2|0|1|3|5|1|0|2|0|1|0|0|0|0|0|1|5|2|0|1|2|1|0|1|2|1|1|1|2|2|1|1|1|1|0|0|0|0|1|1|0|0|0|0|0|0|1|1|1|1|0|1|0|0|0|0|0|1|0|0|0|0|1|0|0|0|2|0|0|0|0|0|0|1|0|0|0|0|0|1|0|0|0|0|0|0|0|0|0|0|0|0|0|1|0|0|0|0|0|0|0|0|0|0|0|0|0|0|0|1|1|0</HistCounts>
      </HistItem>
    </Histograms>
    <Metadata>
      <MDI key="STATISTICS_MINIMUM">0</MDI>
      <MDI key="STATISTICS_MAXIMUM">1468.5711669922</MDI>
      <MDI key="STATISTICS_MEAN">85.402897708656</MDI>
      <MDI key="STATISTICS_STDDEV">88.439998412026</MDI>
      <MDI key="STATISTICS_SKIPFACTORX">1</MDI>
      <MDI key="STATISTICS_SKIPFACTORY">1</MDI>
      <MDI key="STATISTICS_COVARIANCES">7821.63331911919</MDI>
    </Metadata>
  </PAMRasterBand>
</PAMDataset>
