# Supplementary material for: Dataset of ecosystem services in Beijing and its surrounding areas
Source: Data Brief. 2020 Jan 17;29:105151. doi: 10.1016/j.dib.2020.105151 (PMC7186887; doi:10.1016/j.dib.2020.105151)
Supplement: Multimedia component 2 [file mmc2.zip › ES2/WY.tif.aux.xml]

<PAMDataset>
  <PAMRasterBand band="1">
    <Histograms>
      <HistItem>
        <HistMin>0</HistMin>
        <HistMax>617.81353759766</HistMax>
        <BucketCount>256</BucketCount>
        <IncludeOutOfRange>1</IncludeOutOfRange>
        <Approximate>0</Approximate>
        <HistCounts>2359|128|130|143|140|194|179|157|171|194|160|180|213|198|209|240|213|242|249|262|269|262|276|285|274|290|297|293|327|345|342|326|330|311|349|376|390|342|397|418|397|376|401|392|424|424|443|414|435|401|428|418|450|430|457|459|452|444|496|518|491|530|573|522|539|565|571|541|535|585|593|584|596|614|586|676|639|605|648|675|673|660|697|711|690|640|632|672|730|710|711|725|718|730|708|722|748|665|719|767|794|747|799|770|798|800|755|810|859|840|881|911|865|854|852|856|830|875|899|912|866|877|869|929|852|805|802|828|759|823|740|757|754|680|710|677|759|743|811|782|792|757|758|755|769|689|740|716|713|688|727|716|721|711|706|708|692|708|733|701|727|696|686|683|741|661|684|642|582|652|628|674|642|599|640|614|638|626|603|590|568|567|555|586|586|560|502|548|556|511|505|499|567|572|560|587|535|520|499|538|537|527|553|517|557|509|496|433|474|467|452|445|469|395|448|444|377|402|468|583|559|478|456|435|382|368|294|296|240|294|341|310|304|252|292|344|311|473|487|512|338|22|15|7|1|5|2|3|1|0|2|1|1|0|1|0</HistCounts>
      </HistItem>
    </Histograms>
    <Metadata>
      <MDI key="STATISTICS_MINIMUM">0</MDI>
      <MDI key="STATISTICS_MAXIMUM">617.81353759766</MDI>
      <MDI key="STATISTICS_MEAN">303.27050509295</MDI>
      <MDI key="STATISTICS_STDDEV">145.24002909655</MDI>
      <MDI key="STATISTICS_SKIPFACTORX">1</MDI>
      <MDI key="STATISTICS_SKIPFACTORY">1</MDI>
      <MDI key="STATISTICS_COVARIANCES">21094.6660519653</MDI>
    </Metadata>
  </PAMRasterBand>
</PAMDataset>
