# Supplementary material for: Dataset of ecosystem services in Beijing and its surrounding areas
Source: Data Brief. 2020 Jan 17;29:105151. doi: 10.1016/j.dib.2020.105151 (PMC7186887; doi:10.1016/j.dib.2020.105151)
Supplement: Multimedia component 3 [file mmc3.zip › biophysical.xlsx]

## Sheet: Sheet1
LUCC	LULC_veg	root_depth	kc	C_above	C_below	C_soil	C_dead	load_n	eff_n	crit_len_n	proportion_subsurface_n	load_p	eff_p	crit_len_p	HABITAT	L_crop	L_built	L_unde	MAX_DIST	WEIGHT	DECAY
Cropland	2	2100	0.57	15.8	47.83	64.5	9.82	11	0.25	25	0	3	0.25	25	0.4	0	0.3	0.25	5	0.7	linear
Woodland	2	7000	0.9	37.39	68.69	105.62	14.11	1.8	0.8	15	0	0.011	0.8	15	1	0.6	0.8	0.8
Grassland	2	2600	0.85	30.7	51.27	92.77	10.55	11	0.4	300	0	1.5	0.4	300	0.6	0.35	0.5	0.5
Surface waters	0	1000	0.72	8.2	39.5	0	0	1	0.05	10	0	0.001	0.05	10	1	0.7	0.9	0.75
Built-up land	0	300	0.3	1.2	27.6	61.71	0	7.5	0.05	10	0	1.2	0.05	10	0	0	0	0	8	1	exponential
Undeveloped land	1	500	0.5	7.23	32.4	78.48	0	4	0.05	50	0	0.05	0.05	50	0	0	0	0	3	0.2	exponential
