# Supplementary material for: Dataset of ecosystem services in Beijing and its surrounding areas
Source: Data Brief. 2020 Jan 17;29:105151. doi: 10.1016/j.dib.2020.105151 (PMC7186887; doi:10.1016/j.dib.2020.105151)
Supplement: Multimedia component 3 [file mmc3.zip › grain.xlsx]

## Sheet: Sheet1
district	food(t)	district	food(t)	district	food(t)
Dongcheng district	0	Fengnan District	245977	Xuanhua District	21066
Xicheng district	0	Fengrun district	367502	Lower Garden Area	8611
Chaoyang district	13	Caofei Dian District	200100	Xuanhua	203656
Fengtai district	252	County	286948	Zhangbei	108875
Shijingshan district	0	Minnan County	466945	Kangbao	143894
Haidian district	2112	Loting County	259304	Guyuan	122623
Mentougou district	968	Qianxi county	77285	Shangyi	47635
Fangshan district	48682	Yuta Prefecture	501613	Wei	145602
Tongzhou district	28307	Zunhua	249965	Yangyuan	84481
Shunyi District	60967	Qian'an	200303	Huai'an	120550
Changping district	5685	Competition Zone	42289	Wanquan	127845
Daxing District	55863	Lotus Pool Area	54315	Huailai	107592
Huairou District	25961	Mancheng	173489	Zhuolu	176760
Hiratani District	43454	Qingyuan District	466015	Chicheng	86814
Miyun county	69044	Xushui District	140355	Chongli	24379
Yanqing county	81862	Sushui County	67158	Double Bridge Area	7885
Heping district	0	Yiping County	378513	Shuangtang District	15110
Hedong district	0	Dingxing County	469795	Eagle's Camp Sub-Zone	1776
Hexi District	0	Tang County	203271	Chengde	191549
Nankai district	0	Gaoyang	162617	Xinglong	31034
Hebei district	0	Rongcheng County	203237	Pingquan	203319
RedBridge Area	0	Yuyuan County	60656	Luanping	77696
Dongli District	12600	Wangdu County	245118	Longhua	283263
Xiqing district	31100	Anxin County	239244	Fengning Manchu Autonomous County	143732
Tsunan District	25100	Yi County	225119	Kwancheng Manchu Autonomous County	48442
Beichen District	56900	Quyang County	152822	Paddock Manmun Autonomous County	199127
Wuqing	492200	Li County	253766	Anzi District	87999
Baoyu District	445600	Shunping County	126959	Guangyang District	63483
Binhai New Area	69500	Bono Prefecture	183378	Gu'an County	241684
Ninghe county	113200	Xiongxian	233624	Yongqing County	150003
Jinghai county	201600	Zhuozhou	303946	Xianghe County	147422
Ji county	360700	Dingzhou	682358	Dacheng county	190956
Lunan District	14866	Anguo	264261	Wen'an County	266830
Road North	17253	Gaobeidian	330097	Large factory Hui Autonomous County	56415
Guye District	26962	Bridge East	5109	Bazhou	195096
Kaiping District	42687	Bridge West	1385	Sanhe	206791
